# Supplementary material for: Evaluation of the 22G Franseen needle and 22G Lancet needle for endoscopic ultrasonography-guided tissue acquisition sampling in solid pancreatic lesions: Propensity score weighting
Source: PLoS One. 2025 May 16;20(5):e0322857. doi: 10.1371/journal.pone.0322857 (PMC12084063; doi:10.1371/journal.pone.0322857)
Supplement: S1 File — Includes anonymized demographic and clinical information. (XLSX) [file pone.0322857.s001.xlsx]

## Sheet: data
	S1 File. Patient data used for analysis. Includes anonymized demographic and clinical information.
age	male 1	head０body１tail２all３	Final diagnosis	cell diagnosis fales1	cell inadequate1	his diagnosis	his inadequate1	total diagnosis	total inadequate1	needle FNA0 FNB1	pancture gastric０ dulb１ 2nd２ jejunum３	size	number puncture	adverse event	expert1	benign0 malignant1
53	0	0	AIP	1	1	1	1	1	1	0	2	24.2	2	0	1	0
60	0	2	SCN	1	1	1	1	1	1	0	0	11.5	3	0	0	0
69	1	1	Carcinoma of unknown primary	1	0	1	1	1	0	1	0	53.9	3	0	0	1
78	0	2	Lymphoepithelial cyst	0	0	1	1	0	0	1	0	21.5	2	0	0	0
70	1	1	Pancreatic cancer	0	0	1	1	0	0	1	0	42.1	2	0	0	1
47	1	1	IPMN	1	0	1	1	1	0	0	0	11.9	2	0	0	0
71	1	0	Malignant lymphoma	1	0	1	1	1	0	0	2	21.6	2	0	1	1
74	0	0	Pancreatic cancer	0	0	1	1	0	0	1	1	31.9	1	0	0	1
66	1	1	Malignant lymphoma	1	0	1	1	1	0	0	0	22	3	0	1	1
72	1	1	IPMN	1	1	0	0	0	0	1	0	13.5	2	0	0	0
73	1	1	AIP	1	1	0	0	0	0	1	0	16	3	0	1	0
72	1	0	Metastatic cancer	1	0	1	1	0	0	0	1	13.8	2	0	0	1
64	0	0	Pancreatic cancer	1	0	1	1	1	0	0	1	18.7	2	0	0	1
53	0	0	Pancreatic cancer	1	0	1	1	1	0	0	1	16	5	0	0	1
46	0	1	AIP	0	0	1	1	0	0	0	0	39.3	2	0	1	0
70	1	1	AIP	0	0	1	1	0	0	0	0	27.9	3	0	1	0
69	0	2	NET	0	0	1	1	0	0	0	0	15.5	1	0	0	0
59	1	0	Pancreatic cancer	0	0	1	1	0	0	0	1	24.3	1	0	0	1
72	0	0	Pancreatic cancer	0	0	1	1	0	0	0	1	25	1	0	1	1
52	1	1	Chronic pancreatitis	1	1	0	0	0	0	1	0	28	3	0	1	0
66	1	1	Pancreatic cancer	0	0	1	1	0	0	0	0	15	1	0	1	1
68	0	2	IPMN	1	1	0	0	0	0	1	0	8.7	3	0	0	0
64	0	0	Pancreatic cancer	1	1	1	0	1	0	1	1	27.9	3	0	0	1
70	1	0	SCN	0	0	1	1	0	0	0	2	13.7	3	0	0	0
65	1	2	SCN	0	0	1	1	0	0	0	0	24.9	1	0	0	0
72	0	2	SCN	0	0	1	1	0	0	0	0	17.6	3	0	1	0
62	0	1	SCN	0	0	1	1	0	0	0	0	18.8	2	0	1	0
54	1	0	AIP	Without cytology	Without cytology	0	0	0	0	0	1	13.8	1	0	0	0
78	0	3	Non-specific inflammation	Without cytology	Without cytology	0	0	0	0	0	2	25	2	0	0	0
57	0	0	Pancreatic cancer	Without cytology	Without cytology	0	0	0	0	0	2	33	3	0	0	1
64	1	1	IPMC	1	0	0	0	0	0	1	0	21.5	2	0	0	1
83	1	0	Pancreatic cancer	Without cytology	Without cytology	0	0	0	0	0	2	35	2	0	0	1
65	1	0	Malignant lymphoma	1	0	0	0	0	0	1	1	12	2	0	0	1
67	1	0	Carcinoma of unknown primary		Without cytology	1	0	1	0	0	1	14.2	1	0	0	1
58	1	1	Chronic pancreatitis	1	1	0	0	0	0	0	0	25.4	1	0	1	0
51	0	0	Chronic pancreatitis	1	1	0	0	0	0	0	0	21.7	2	0	1	0
82	0	0	Pancreatic cancer	1	0	0	0	0	0	1	0	23.9	3	0	1	1
71	0	1	Pancreatic cancer	1	0	0	0	0	0	1	0	17.7	4	0	0	1
87	0	2	Pancreatic cancer	1	0	0	0	0	0	1	0	22.3	3	0	0	1
80	0	0	Pancreatic cancer	1	1	0	0	0	0	0	0	42.1	2	0	0	1
84	1	0	IPMC	1	0	0	0	0	0	0	1	21.3	2	0	0	1
73	0	2	Pancreatic cancer	1	0	0	0	0	0	1	0	35.5	3	0	0	1
73	1	2	IPMC	1	0	1	0	1	0	1	0	21.6	3	0	0	1
62	0	2	Malignant lymphoma	1	0	0	0	0	0	0	0	34	2	0	0	1
60	1	0	Metastatic cancer	1	0	0	0	0	0	0	1	20.2	6	0	1	1
74	1	2	Metastatic cancer	1	0	1	0	1	0	1	0	28.8	2	0	0	1
26	0	1	NET	1	0	0	0	0	0	0	0	18.7	4	0	1	0
83	0	2	Pancreatic cancer	1	0	0	0	0	0	0	0	12.8	2	0	0	1
69	1	0	Pancreatic cancer	1	0	1	0	0	0	1	0	27.7	2	0	0	1
62	1	0	Pancreatic cancer	1	0	1	0	1	0	1	1	31.7	3	0	0	1
75	1	1	Pancreatic cancer	1	0	0	0	0	0	0	0	7.4	2	1	0	1
63	1	0	IPMC	1	0	1	0	1	0	0	0	6.6	2	0	0	1
73	1	0	Malignant lymphoma	1	0	1	0	1	0	0	1	50.9	5	0	0	1
68	0	0	Metastatic cancer	1	0	1	0	1	0	0	1	17.5	2	0	0	1
66	0	0	Metastatic cancer	1	0	1	0	1	0	0	2	25.9	4	0	1	1
49	1	2	Pancreatic cancer	1	0	1	0	1	0	0	0	20.7	2	0	0	1
55	1	1	Pancreatic cancer	1	0	1	0	1	0	0	1	28	3	0	0	1
75	0	0	Pancreatic cancer	1	0	1	0	1	0	0	2	25.3	4	0	0	1
64	1	0	Pancreatic cancer	1	0	1	0	1	0	0	1	19.1	5	0	0	1
70	1	0	Pancreatic cancer	1	0	1	0	1	0	0	2	22.6	3	0	0	1
45	0	0	Pancreatic cancer	1	0	1	0	1	0	0	1	16.9	4	0	0	1
67	0	0	Pancreatic cancer	1	0	1	0	1	0	0	1	16	3	0	0	1
89	0	1	Pancreatic cancer	1	0	1	0	1	0	1	0	18.9	3	0	0	1
61	0	0	Pancreatic cancer	1	0	1	0	1	0	1	1	28.2	2	0	0	1
71	0	0	Pancreatic cancer	1	0	1	0	1	0	1	1	23	4	0	0	1
73	0	0	Pancreatic cancer	1	0	1	0	1	0	1	2	24.3	2	0	0	1
53	1	0	Pancreatic cancer	1	0	1	0	1	0	0	2	32	3	0	0	1
68	0	0	Pancreatic cancer	1	0	1	0	1	0	0	2	17.4	5	0	0	1
76	1	0	Pancreatic cancer	1	0	1	0	1	0	0	2	25.7	2	0	0	1
70	1	0	Pancreatic cancer	1	0	1	0	1	0	0	1	22.3	3	0	0	1
60	1	0	Pancreatic cancer	1	0	1	0	1	0	0	1	17.5	5	0	0	1
70	1	0	Pancreatic cancer	1	0	1	0	1	0	0	2	24	4	0	1	1
76	0	0	Pancreatic cancer	1	0	1	0	1	0	0	2	14.8	2	0	1	1
81	1	0	Pancreatic cancer	1	0	1	0	1	0	0	2	26.4	2	0	1	1
57	1	0	Pancreatic cancer	1	0	1	0	1	0	0	2	35.9	1	0	1	1
74	1	1	Pancreatic cancer	1	0	1	0	1	0	0	0	13.8	3	0	1	1
77	1	0	Pancreatic cancer	1	0	1	0	1	0	0	1	28	3	0	1	1
77	1	0	Pancreatic cancer	1	0	1	0	1	0	0	1	21.4	2	0	1	1
75	0	0	Pancreatic cancer	1	0	1	0	1	0	0	1	20	4	0	1	1
45	0	2	Accessory spleen	0	0	0	0	0	0	0	0	24.5	1	0	0	0
69	1	0	AIP	0	0	0	0	0	0	1	1	39.5	2	0	1	0
69	1	0	AIP	0	0	0	0	0	0	1	2	32.1	3	0	1	0
69	1	0	AIP	0	0	0	0	0	0	1	1	36	3	0	0	0
63	0	2	Accessory spleen	0	0	0	0	0	0	0	0	21.5	2	0	0	0
73	1	2	AIP	0	0	0	0	0	0	1	0	24.1	3	0	0	0
77	1	2	Accessory spleen	0	0	0	0	0	0	0	0	14	1	0	1	0
75	1	2	AIP	0	0	0	0	0	0	1	0	18	3	0	0	0
34	0	1	AIP	0	0	0	0	0	0	0	0	24.5	1	0	1	0
47	0	3	AIP	0	0	0	0	0	0	0	0	19.9	4	0	0	0
51	1	0	AIP	0	0	0	0	0	0	0	1	23.6	1	0	0	0
81	1	2	AIP	0	0	0	0	0	0	1	0	24.9	2	0	0	0
69	1	0	Chronic pancreatitis	0	0	0	0	0	0	1	2	12.8	2	0	1	0
70	1	0	AIP	0	0	0	0	0	0	0	1	17.8	3	0	0	0
74	1	0	AIP	0	0	0	0	0	0	0	2	33	3	0	1	0
77	1	2	AIP	0	0	0	0	0	0	0	0	8.8	3	0	0	0
78	1	0	AIP	0	0	0	0	0	0	0	1	33	2	0	0	0
80	1	0	AIP	0	0	0	0	0	0	0	1	23	2	0	0	0
71	1	1	Metastatic cancer	0	0	0	0	0	0	1	0	14.7	2	0	0	1
69	1	0	Metastatic cancer	0	0	0	0	0	0	1	1	31.8	3	1	0	1
68	0	0	Metastatic cancer	0	0	0	0	0	0	1	2	35.2	2	0	0	1
73	0	0	Chronic pancreatitis	0	0	0	0	0	0	0	2	16.4	3	0	0	0
69	1	0	NEC	0	0	0	0	0	0	1	1	30	2	0	0	1
46	0	0	Chronic pancreatitis	0	0	0	0	0	0	0	2	17.3	2	0	0	0
69	0	0	NET	0	0	0	0	0	0	1	2	27.2	2	0	0	0
37	0	0	NET	0	0	0	0	0	0	1	2	17	2	0	0	0
43	0	1	NET	0	0	0	0	0	0	1	0	36.2	1	0	0	0
57	0	0	NET	0	0	0	0	0	0	1	0	92.9	3	0	0	0
63	0	2	NET	0	0	0	0	0	0	1	0	27.5	2	0	0	0
59	1	0	Chronic pancreatitis	0	0	0	0	0	0	0	1	30	2	0	0	0
62	1	1	Chronic pancreatitis	0	0	0	0	0	0	0	0	11.5	2	0	0	0
52	1	2	IPMN	0	0	0	0	0	0	0	0	21.6	2	0	1	0
58	0	1	Metastatic cancer	0	0	0	0	0	0	0	0	16.7	3	0	1	1
69	0	1	NEC	0	0	0	0	0	0	0	0	23.5	3	0	0	1
83	1	0	NET	0	0	0	0	0	0	0	2	15.1	3	0	0	0
66	1	0	NET	0	0	0	0	0	0	0	2	14.5	5	0	0	0
71	0	0	NET	0	0	0	0	0	0	0	1	16.8	2	0	0	0
72	0	1	NET	0	0	0	0	0	0	0	0	9.1	1	0	0	0
85	0	0	NET	0	0	0	0	0	0	0	2	18.2	2	0	0	0
65	1	2	NET	0	0	0	0	0	0	0	0	9.6	2	0	0	0
47	0	1	NET	0	0	0	0	0	0	0	0	11	1	0	0	0
74	1	1	NET	0	0	0	0	0	0	0	0	9.5	1	0	0	0
54	1	0	Non-specific inflammation	0	0	0	0	0	0	1	1	28.4	2	0	0	0
50	1	1	NET	0	0	0	0	0	0	0	0	12.5	1	0	0	0
42	0	0	NET	0	0	0	0	0	0	0	2	24.6	5	0	1	0
70	1	1	NET	0	0	0	0	0	0	0	0	8.1	2	0	1	0
69	1	1	NET	0	0	0	0	0	0	0	0	16	1	0	1	0
50	1	0	NET	0	0	0	0	0	0	0	2	15.8	2	0	1	0
76	1	0	Non-specific inflammation	0	0	0	0	0	0	0	2	10	2	0	0	0
75	1	1	Non-specific inflammation	0	0	0	0	0	0	0	0	6.9	3	0	0	0
76	1	1	Non-specific inflammation	0	0	0	0	0	0	0	1	14.1	2	0	0	0
48	0	1	Non-specific inflammation	0	0	0	0	0	0	0	0	14.5	1	0	0	0
81	0	1	Non-specific inflammation	0	0	0	0	0	0	0	0	12.4	2	0	0	0
72	1	0	Non-specific inflammation	0	0	0	0	0	0	0	1	29.8	3	0	0	0
65	0	0	Non-specific inflammation	0	0	0	0	0	0	0	2	22.9	4	0	0	0
66	1	0	Non-specific inflammation	0	0	0	0	0	0	0	2	25.2	5	0	0	0
71	1	2	Pancreatic cancer	0	0	0	0	0	0	1	0	46.3	1	0	1	1
77	1	0	Pancreatic cancer	0	0	0	0	0	0	1	1	27	3	0	1	1
75	1	0	Pancreatic cancer	0	0	0	0	0	0	1	1	29.8	1	0	0	1
69	1	0	Pancreatic cancer	0	0	0	0	0	0	1	1	26.1	2	0	0	1
76	1	0	Pancreatic cancer	0	0	0	0	0	0	1	1	14.1	2	0	0	1
60	1	0	Pancreatic cancer	0	0	0	0	0	0	1	2	30.4	2	0	0	1
67	1	0	Pancreatic cancer	0	0	0	0	0	0	1	0	36.5	2	0	0	1
74	1	1	Pancreatic cancer	0	0	0	0	0	0	1	0	57.8	2	0	0	1
76	1	2	Pancreatic cancer	0	0	0	0	0	0	1	0	41.6	1	0	0	1
81	1	1	Pancreatic cancer	0	0	0	0	0	0	1	0	25	1	0	0	1
78	1	2	Pancreatic cancer	0	0	0	0	0	0	1	0	42.2	1	0	0	1
65	1	2	Pancreatic cancer	0	0	0	0	0	0	1	0	31.1	1	0	0	1
76	1	0	Pancreatic cancer	0	0	0	0	0	0	1	2	19.5	2	0	0	1
75	1	0	Pancreatic cancer	0	0	0	0	0	0	1	3	20.6	2	0	0	1
59	1	2	Pancreatic cancer	0	0	0	0	0	0	1	0	22.9	1	0	0	1
62	1	0	Pancreatic cancer	0	0	0	0	0	0	1	1	42.4	1	0	0	1
68	1	1	Pancreatic cancer	0	0	0	0	0	0	1	0	59.9	2	0	0	1
74	1	1	Pancreatic cancer	0	0	0	0	0	0	1	0	35	1	0	0	1
81	1	1	Pancreatic cancer	0	0	0	0	0	0	1	0	16.6	1	0	0	1
79	1	0	Pancreatic cancer	0	0	0	0	0	0	1	2	13.7	1	1	0	1
81	1	1	Pancreatic cancer	0	0	0	0	0	0	1	0	26.4	1	0	0	1
90	1	1	Pancreatic cancer	0	0	0	0	0	0	1	0	11.7	3	0	0	1
82	1	0	Pancreatic cancer	0	0	0	0	0	0	1	0	11.9	2	0	0	1
74	1	0	Pancreatic cancer	0	0	0	0	0	0	1	1	40.1	2	0	0	1
53	1	1	Pancreatic cancer	0	0	0	0	0	0	1	0	32	1	0	0	1
68	1	1	Pancreatic cancer	0	0	0	0	0	0	1	0	13.9	1	0	0	1
77	1	0	Pancreatic cancer	0	0	0	0	0	0	1	2	15.7	2	0	0	1
73	1	2	Pancreatic cancer	0	0	0	0	0	0	1	0	40	2	0	0	1
66	1	0	Pancreatic cancer	0	0	0	0	0	0	1	2	37	2	0	0	1
66	1	2	Pancreatic cancer	0	0	0	0	0	0	1	0	22	2	0	0	1
71	1	2	Pancreatic cancer	0	0	0	0	0	0	1	0	20.8	2	0	0	1
73	1	1	Pancreatic cancer	0	0	0	0	0	0	1	0	22.5	1	0	0	1
67	1	2	Pancreatic cancer	0	0	0	0	0	0	1	0	19	2	0	0	1
81	1	2	Pancreatic cancer	0	0	0	0	0	0	1	0	35.3	1	0	0	1
66	0	0	Pancreatic cancer	0	0	0	0	0	0	1	1	29.6	2	0	1	1
82	0	0	Pancreatic cancer	0	0	0	0	0	0	1	1	37.7	2	0	1	1
77	0	0	Pancreatic cancer	0	0	0	0	0	0	1	1	46.2	1	1	0	1
66	0	1	Pancreatic cancer	0	0	0	0	0	0	1	0	32.2	2	0	0	1
66	0	1	Pancreatic cancer	0	0	0	0	0	0	1	0	34.7	2	0	0	1
70	0	0	Pancreatic cancer	0	0	0	0	0	0	1	2	37.4	2	0	0	1
72	0	1	Pancreatic cancer	0	0	0	0	0	0	1	0	13	1	0	0	1
78	0	0	Pancreatic cancer	0	0	0	0	0	0	1	1	24	1	0	0	1
60	0	1	Pancreatic cancer	0	0	0	0	0	0	1	0	18.9	2	0	0	1
82	0	2	Pancreatic cancer	0	0	0	0	0	0	1	0	42.4	2	0	0	1
41	0	0	Pancreatic cancer	0	0	0	0	0	0	1	1	29.5	1	0	0	1
74	0	0	Pancreatic cancer	0	0	0	0	0	0	1	1	21.3	2	0	0	1
57	0	0	Pancreatic cancer	0	0	0	0	0	0	1	2	29.4	2	0	0	1
71	1	0	Non-specific inflammation	0	0	0	0	0	0	0	2	24.1	4	0	0	0
55	0	2	Pancreatic cancer	0	0	0	0	0	0	1	0	29.6	2	0	0	1
72	1	2	Non-specific inflammation	0	0	0	0	0	0	0	0	33.6	3	0	0	0
62	1	0	Non-specific inflammation	0	0	0	0	0	0	0	2	21	1	0	0	0
69	0	1	Non-specific inflammation	0	0	0	0	0	0	0	0	9.3	2	0	1	0
71	0	0	Pancreatic cancer	0	0	0	0	0	0	1	1	26.1	1	0	0	1
28	0	0	Non-specific inflammation	0	0	0	0	0	0	0	2	16.9	1	0	1	0
79	1	0	Pancreatic cancer	0	0	0	0	0	0	0	2	35.6	2	0	0	1
77	0	1	Pancreatic cancer	0	0	0	0	0	0	0	0	14.9	3	0	0	1
72	0	0	Pancreatic cancer	0	0	0	0	0	0	1	1	31	2	0	0	1
73	1	1	Pancreatic cancer	0	0	0	0	0	0	0	0	16.5	2	0	0	1
78	0	0	Pancreatic cancer	0	0	0	0	0	0	0	1	19.1	3	0	0	1
81	1	0	Pancreatic cancer	0	0	0	0	0	0	0	2	37.6	3	0	0	1
72	1	0	Pancreatic cancer	0	0	0	0	0	0	0	1	18.9	4	0	0	1
70	1	0	Pancreatic cancer	0	0	0	0	0	0	0	1	20.6	1	0	0	1
64	1	0	Pancreatic cancer	0	0	0	0	0	0	0	1	16.9	4	0	0	1
55	1	0	Pancreatic cancer	0	0	0	0	0	0	0	1	12.7	3	0	0	1
67	1	1	Pancreatic cancer	0	0	0	0	0	0	0	0	16.9	1	0	0	1
75	1	0	Pancreatic cancer	0	0	0	0	0	0	0	1	10.6	3	0	0	1
68	0	0	Pancreatic cancer	0	0	0	0	0	0	0	2	20.2	2	0	0	1
56	1	0	Pancreatic cancer	0	0	0	0	0	0	0	2	39.4	4	0	0	1
68	1	2	Pancreatic cancer	0	0	0	0	0	0	0	0	25.3	3	0	0	1
80	0	1	Pancreatic cancer	0	0	0	0	0	0	0	0	37.2	2	0	0	1
62	1	0	Pancreatic cancer	0	0	0	0	0	0	0	2	37.4	1	0	0	1
55	0	0	Pancreatic cancer	0	0	0	0	0	0	0	2	34.1	2	0	0	1
73	0	0	Pancreatic cancer	0	0	0	0	0	0	0	2	21	2	0	0	1
73	1	0	Pancreatic cancer	0	0	0	0	0	0	0	1	33.9	3	0	0	1
82	0	0	Pancreatic cancer	0	0	0	0	0	0	0	2	24.4	1	0	0	1
68	1	0	Pancreatic cancer	0	0	0	0	0	0	0	2	18.2	3	0	0	1
81	1	0	Pancreatic cancer	0	0	0	0	0	0	0	1	18.5	2	0	0	1
58	1	2	Pancreatic cancer	0	0	0	0	0	0	0	0	27	2	0	0	1
48	0	1	Pancreatic cancer	0	0	0	0	0	0	0	0	25.8	5	0	0	1
64	1	1	Pancreatic cancer	0	0	0	0	0	0	0	0	12	3	0	0	1
76	1	0	Pancreatic cancer	0	0	0	0	0	0	0	1	42.4	2	0	0	1
71	0	1	Pancreatic cancer	0	0	0	0	0	0	0	0	13.7	2	0	0	1
82	0	0	Pancreatic cancer	0	0	0	0	0	0	0	1	27.5	1	0	0	1
69	1	0	Pancreatic cancer	0	0	0	0	0	0	0	2	26.4	1	0	0	1
80	1	1	Pancreatic cancer	0	0	0	0	0	0	0	0	33	4	0	0	1
62	1	1	Pancreatic cancer	0	0	0	0	0	0	0	0	17.5	1	0	0	1
68	0	1	Pancreatic cancer	0	0	0	0	0	0	0	0	23	1	0	0	1
72	1	2	Pancreatic cancer	0	0	0	0	0	0	0	0	30.9	4	1	0	1
80	0	0	Pancreatic cancer	0	0	0	0	0	0	0	1	19.9	2	0	0	1
61	1	1	Pancreatic cancer	0	0	0	0	0	0	0	0	34.5	1	0	0	1
74	0	1	Pancreatic cancer	0	0	0	0	0	0	0	0	44.3	1	0	0	1
59	0	0	Pancreatic cancer	0	0	0	0	0	0	0	0	14.3	5	0	0	1
64	1	1	Pancreatic cancer	0	0	0	0	0	0	0	1	37.2	1	0	0	1
69	1	2	Pancreatic cancer	0	0	0	0	0	0	0	0	25.1	2	1	0	1
70	0	2	Pancreatic cancer	0	0	0	0	0	0	0	0	19	1	0	0	1
74	0	2	Pancreatic cancer	0	0	0	0	0	0	1	0	22	1	0	0	1
76	0	1	Pancreatic cancer	0	0	0	0	0	0	1	0	28.9	1	0	0	1
84	0	2	Pancreatic cancer	0	0	0	0	0	0	1	0	16	2	0	0	1
75	0	0	Pancreatic cancer	0	0	0	0	0	0	1	1	21.6	2	0	0	1
69	0	1	Pancreatic cancer	0	0	0	0	0	0	1	0	21	3	0	0	1
52	0	1	Pancreatic cancer	0	0	0	0	0	0	1	0	27.6	1	0	0	1
90	0	0	Pancreatic cancer	0	0	0	0	0	0	1	1	22	1	0	0	1
57	0	1	Pancreatic cancer	0	0	0	0	0	0	1	0	23.2	1	0	0	1
41	0	0	Pancreatic cancer	0	0	0	0	0	0	1	2	30	4	0	0	1
83	0	0	Pancreatic cancer	0	0	0	0	0	0	1	2	35	2	0	0	1
45	1	0	Pancreatic cancer	0	0	0	0	0	0	0	2	37	2	0	0	1
79	0	1	Pancreatic cancer	0	0	0	0	0	0	0	0	14	3	0	0	1
58	1	0	Pancreatic cancer	0	0	0	0	0	0	0	1	36	1	0	0	1
50	0	0	Pancreatic cancer	0	0	0	0	0	0	0	1	41	1	0	0	1
74	1	0	Pancreatic cancer	0	0	0	0	0	0	0	1	32.7	2	0	0	1
58	0	0	Pancreatic cancer	0	0	0	0	0	0	0	0	33.1	2	0	1	1
60	1	1	Pancreatic cancer	0	0	0	0	0	0	0	0	14.2	3	0	1	1
62	1	0	Pancreatic cancer	0	0	0	0	0	0	0	0	27.5	1	0	1	1
56	0	0	Pancreatic cancer	0	0	0	0	0	0	0	2	16.4	3	0	1	1
47	1	0	Pancreatic cancer	0	0	0	0	0	0	0	2	29.7	3	0	1	1
70	0	0	Pancreatic cancer	0	0	0	0	0	0	0	2	22.8	5	0	1	1
83	0	1	Pancreatic cancer	0	0	0	0	0	0	0	0	12	1	0	1	1
73	0	0	Pancreatic cancer	0	0	0	0	0	0	0	2	28.1	2	0	1	1
70	0	0	Pancreatic cancer	0	0	0	0	0	0	0	1	35.6	2	0	1	1
57	0	1	Pancreatic cancer	0	0	0	0	0	0	0	0	29.4	2	0	1	1
70	0	0	Pancreatic cancer	0	0	0	0	0	0	0	2	31.3	3	0	1	1
75	1	1	Pancreatic cancer	0	0	0	0	0	0	0	0	15.6	3	0	1	1
59	1	0	Pancreatic cancer	0	0	0	0	0	0	0	2	22.6	1	0	1	1
61	1	1	Pancreatic cancer	0	0	0	0	0	0	0	0	16.8	2	0	1	1
77	0	0	Pancreatic cancer	0	0	0	0	0	0	0	1	72	4	0	1	1
78	0	0	Pancreatic cancer	0	0	0	0	0	0	0	2	26	2	0	1	1
74	1	0	Pancreatic cancer	0	0	0	0	0	0	0	2	21.6	2	0	1	1
83	0	0	Pancreatic cancer	0	0	0	0	0	0	0	1	8	2	0	1	1
70	1	1	Pancreatic cancer	0	0	0	0	0	0	0	0	24.1	3	0	1	1
71	1	0	Pancreatic cancer	0	0	0	0	0	0	0	0	43.1	2	0	1	1
87	0	1	Pancreatic cancer	0	0	0	0	0	0	0	0	56.8	3	0	1	1
66	1	1	Pancreatic cancer	0	0	0	0	0	0	0	0	20.8	3	0	1	1
71	0	0	Pancreatic cancer	0	0	0	0	0	0	0	2	44.1	4	0	1	1
66	1	2	Pancreatic cancer	0	0	1	0	0	0	1	0	16.6	2	0	0	1
69	1	1	Pancreatic cancer	0	0	1	0	0	0	1	0	25.7	3	0	0	1
72	0	0	Pancreatic cancer	0	0	1	0	0	0	1	0	35.3	1	0	1	1
56	0	1	Pancreatic cancer	0	0	0	0	0	0	0	0	13.4	4	0	1	1
77	1	2	Pancreatic pseudocyst	0	0	0	0	0	0	0	0	23	3	0	0	0
62	0	0	Pancreatic pseudocyst	0	0	0	0	0	0	0	2	38.4	1	0	0	0
67	1	0	Tumor-forming pancreatitis	0	0	0	0	0	0	0	0	24	3	0	0	0
44	1	0	Tumor-forming pancreatitis	0	0	0	0	0	0	0	2	18.7	2	0	1	0
70	0	1	Pancreatic cancer	0	0	1	0	0	0	0	1	21.4	3	0	0	1
74	1	1	Pancreatic cancer	0	0	1	0	0	0	0	0	52	3	0	0	1
52	1	0	Pancreatic cancer	0	0	1	0	0	0	0	1	20.4	3	0	0	1
74	0	1	Pancreatic cancer	0	0	1	0	0	0	0	0	13	2	0	0	1
83	1	2	Pancreatic cancer	0	0	1	0	0	0	0	0	30.2	2	0	0	1
81	0	0	Pancreatic cancer	0	0	1	0	0	0	0	2	41.8	1	0	0	1
67	1	0	Pancreatic cancer	0	0	1	0	0	0	0	1	27.1	3	0	0	1
72	0	0	Pancreatic cancer	0	0	1	0	0	0	0	0	25.6	1	0	0	1
67	1	0	Pancreatic cancer	0	0	1	0	0	0	0	2	16.1	3	0	0	1
48	1	0	Pancreatic cancer	0	0	1	0	0	0	0	2	24.9	2	0	0	1
66	0	0	Pancreatic cancer	0	0	1	0	0	0	0	2	28.2	2	0	0	1
73	1	0	Pancreatic cancer	0	0	1	0	0	0	0	1	15.7	3	0	0	1
74	0	0	Pancreatic cancer	0	0	1	0	0	0	0	0	21.6	2	0	0	1
76	1	2	Pancreatic cancer	0	0	1	0	0	0	0	0	75.2	2	0	0	1
75	0	2	Pancreatic cancer	0	0	1	0	0	0	1	0	28.9	2	0	0	1
90	0	0	Pancreatic cancer	0	0	1	0	0	0	1	1	33.7	1	0	0	1
80	0	2	Pancreatic cancer	0	0	1	0	0	0	1	0	26	3	0	0	1
60	0	1	Pancreatic cancer	0	0	1	0	0	0	1	1	20	1	0	0	1
55	0	0	Pancreatic cancer	0	0	1	0	0	0	0	1	27.9	1	0	0	1
67	0	0	Pancreatic cancer	0	0	1	0	0	0	0	1	18.9	4	0	0	1
66	1	1	Pancreatic cancer	0	0	1	0	0	0	0	0	20	1	0	0	1
61	1	0	Pancreatic cancer	0	0	1	0	0	0	0	2	44	1	0	0	1
66	1	1	Pancreatic cancer	0	0	1	0	0	0	0	0	20.8	2	0	0	1
71	0	0	Pancreatic cancer	0	0	1	0	0	0	0	2	12.5	2	0	1	1
74	0	1	Pancreatic cancer	0	0	1	0	0	0	0	1	15.1	6	0	1	1
72	1	0	Pancreatic cancer	0	0	1	0	0	0	0	1	24.1	3	0	1	1
69	0	0	Pancreatic cancer	0	0	1	0	0	0	0	1	25	1	0	1	1
67	0	1	AIP	Without cytology	Without cytology	0	0	0	0	1	0	33	3	0	0	0
68	1	1	AIP	Without cytology	Without cytology	0	0	0	0	1	0	24	3	0	0	0
75	0	0	AIP	Without cytology	Without cytology	0	0	0	0	1	0	21	2	0	0	0
79	1	3	AIP	Without cytology	Without cytology	0	0	0	0	1	1	23	2	0	0	0
69	0	2	Non-specific inflammation	Without cytology	Without cytology	0	0	0	0	1	0	7.7	1	0	0	0
44	1	0	Pancreatic cancer	0	0	1	0	0	0	0	1	21.7	3	0	1	1
71	1	0	Pancreatic cancer	Without cytology	Without cytology	0	0	0	0	1	1	20	2	0	0	1
44	1	1	Pancreatic cancer	Without cytology	Without cytology	0	0	0	0	1	0	29.8	2	0	0	1
67	1	1	Pancreatic cancer	0	0	1	0	0	0	0	0	18.8	4	0	1	1
73	1	1	Pancreatic cancer	0	0	1	0	0	0	0	0	18.3	2	0	1	1
77	0	1	SCN	Without cytology	Without cytology	0	0	0	0	1	0	13.8	3	0	0	0
72	1	0	Pancreatic cancer	0	0	1	0	0	0	0	1	24.3	2	0	0	1
